# Supplementary material for: Impact of Early Rhythmic Training on Language Acquisition and Electrophysiological Functioning Underlying Auditory Processing: Feasibility and Preliminary Findings in Typically Developing Infants
Source: Brain Sci. 2021 Nov 21;11(11):1546. doi: 10.3390/brainsci11111546 (PMC8615969; doi:10.3390/brainsci11111546)
Supplement: Supplementary file 1 [file brainsci-11-01546-s001.zip]

Archive with 1 entries (1 files):
- brainsci-1446733-supplementary.pdf
